# Supplementary material for: Physiotherapy Rehabilitation in Subjects Diagnosed with Subacromial Impingement Syndrome Does Not Normalize Periscapular and Rotator Cuff Muscle Onset Time of Activation
Source: Int J Environ Res Public Health. 2021 Aug 25;18(17):8952. doi: 10.3390/ijerph18178952 (PMC8430487; doi:10.3390/ijerph18178952)
Supplement: Supplementary file 1 [file ijerph-18-08952-s001.zip]

Archive with 1 entries (1 files):
- ijerph-1301767-supplementary.pdf
